# Supplementary material for: Defense Responses in Rice Induced by Silicon Amendment against Infestation by the Leaf Folder Cnaphalocrocis medinalis
Source: PLoS One. 2016 Apr 28;11(4):e0153918. doi: 10.1371/journal.pone.0153918 (PMC4849577; doi:10.1371/journal.pone.0153918)
Supplement: S1 Data — (XLS) [file pone.0153918.s001.xls]

## Sheet: Larval survival rate
Treatment
-Si	Larval instar	Survival rate % (Rep1)	Survival rate % (Rep2)	Survival rate % (Rep3)
	first	92.7419	90.5172	85.7143
	second	82.1192	76.8212	74.6667
	third	93.913	93.3333	95.8333
	fourth	75	75.5102	78.2609
	fifth	86.4198	82.4324	72.2222
+Si	Larval instar	Survival rate % (Rep1)	Survival rate % (Rep2)	Survival rate % (Rep3)
	first	76.5217	75.2137	78.7611
	second	76.6667	78	75.3333
	third	52.2727	54.5455	62.9213
	fourth	76.087	68.75	67.8571
	fifth	74.2857	78.7879	71.0526

## Sheet: Defense-related enzymes
LF infestation time	silicon addition	LF infestation	SOD activity U/mg prot	POD activity U/mg prot	CAT activity U/mg prot	PAL activity U/g FW/h	PPO activity U/g FW/min
24h	-Si	-LF	26.4048	4.98523	8.36098	8.92916	8.62712
24h	-Si	-LF	26.1088	7.46006	7.94239	9.3847	8.0124
24h	-Si	-LF	24.8329	7.63074	8.74042	8.47023	9.27124
24h	-Si	+LF	45.5936	8.35901	11.2346	11.3303	9.55401
24h	-Si	+LF	35.4489	9.27541	11.3841	10.5979	8.9401
24h	-Si	+LF	45.4544	8.04598	10.885	12.0705	10.401
24h	+Si	-LF	25.4407	5.98265	7.84728	9.73218	7.54023
24h	+Si	-LF	29.2517	6.73319	9.19689	9.37164	8.40234
24h	+Si	-LF	19.8033	5.00239	8.00808	10.0935	7.03396
24h	+Si	+LF	56.3306	12.4994	11.1629	12.2082	9.85913
24h	+Si	+LF	58.7925	11.4805	11.0572	13.1869	10.0591
24h	+Si	+LF	55.3131	10.4933	11.0206	11.2363	10.3155
48h	-Si	-LF	25.6728	11.8019	8.57628	9.27857	6.54189
48h	-Si	-LF	35.8475	8.87656	9.64529	9.82743	5.94189
48h	-Si	-LF	27.6761	10.9639	8.6562	8.72464	7.34189
48h	-Si	+LF	83.6831	18.8506	12.1735	10.1397	7.28254
48h	-Si	+LF	70.0928	21.9198	12.9898	11.0294	7.54366
48h	-Si	+LF	80.6011	20.7376	14.2798	9.25474	8.28254
48h	+Si	-LF	22.6334	9.72535	10.1088	10.663	5.4964
48h	+Si	-LF	25.7881	8.5017	8.42348	11.5307	5.96964
48h	+Si	-LF	22.2033	7.3687	8.79933	9.80144	5.09938
48h	+Si	+LF	121.87	29.3021	25.251	21.7574	7.51441
48h	+Si	+LF	110.575	29.1475	24.6865	20.0307	8.44072
48h	+Si	+LF	110.929	23.9518	26.5627	23.4839	7.0717
72h	-Si	-LF	34.7034	7.44279	6.78899	11.8987	7.34717
72h	-Si	-LF	27.7888	9.23746	7.72189	10.864	8.47171
72h	-Si	-LF	16.882	6.82904	6.70807	12.9084	6.71709
72h	-Si	+LF	70.1081	14.5962	21.4473	13.2993	9.2641
72h	-Si	+LF	74.1739	14.5514	20.3983	14.483	9.64096
72h	-Si	+LF	64.6048	13.2934	14.5115	12.1085	9.46264
72h	+Si	-LF	30.1358	10.3749	9.72666	10.4666	7.64877
72h	+Si	-LF	22.9354	10.1067	9.66898	11.3085	8.64822
72h	+Si	-LF	25.1129	9.72924	9.92334	9.66144	8.86858
72h	+Si	+LF	90.7748	22.1054	15.9265	14.7812	12.8218
72h	+Si	+LF	92.1073	23.6053	16.5918	16.0318	11.2175
72h	+Si	+LF	100.729	25.3297	16.9436	13.5438	12.3479
96h	-Si	-LF	29.1875	5.2748	9.82428	10.4533	5.72505
96h	-Si	-LF	24.4451	5.96739	9.95644	9.79539	5.05131
96h	-Si	-LF	19.031	5.44726	7.71308	11.1265	6.50513
96h	-Si	+LF	51.7004	2.47128	6.92087	13.3867	6.20967
96h	-Si	+LF	31.2221	2.68713	7.5141	14.1882	7.09667
96h	-Si	+LF	66.9647	3.13026	7.44942	12.5762	5.96669
96h	+Si	-LF	34.4198	9.59978	10.2061	11.0976	6.11708
96h	+Si	-LF	27.6191	9.54942	11.4955	10.4666	6.91606
96h	+Si	-LF	23.272	8.32827	10.5677	11.7404	5.97082
96h	+Si	+LF	45.8278	10.7432	18.0265	14.759	9.82135
96h	+Si	+LF	58.8336	10.6973	15.5405	14.0837	10.8213
96h	+Si	+LF	53.5963	8.32409	12.1462	15.0318	8.9713

## Sheet: Malondialdehyde
LF infestation time	silicon addition	LF infestation	MDA concentration n mol/mg prot
24h	-Si	-LF	1.09359
24h	-Si	-LF	1.24779
24h	-Si	-LF	1.21107
24h	-Si	+LF	1.84191
24h	-Si	+LF	2.16546
24h	-Si	+LF	2.41499
24h	+Si	-LF	2.17019
24h	+Si	-LF	1.24364
24h	+Si	-LF	1.49612
24h	+Si	+LF	1.84844
24h	+Si	+LF	1.90464
24h	+Si	+LF	2.15207
48h	-Si	-LF	1.37124
48h	-Si	-LF	1.49307
48h	-Si	-LF	1.68001
48h	-Si	+LF	2.9438
48h	-Si	+LF	2.53862
48h	-Si	+LF	2.17036
48h	+Si	-LF	1.69646
48h	+Si	-LF	1.66073
48h	+Si	-LF	1.25005
48h	+Si	+LF	1.86389
48h	+Si	+LF	2.11466
48h	+Si	+LF	1.8993
72h	-Si	-LF	1.69272
72h	-Si	-LF	1.57645
72h	-Si	-LF	1.28488
72h	-Si	+LF	3.78567
72h	-Si	+LF	4.02998
72h	-Si	+LF	3.80182
72h	+Si	-LF	1.18583
72h	+Si	-LF	1.1954
72h	+Si	-LF	1.05933
72h	+Si	+LF	2.53087
72h	+Si	+LF	2.22078
72h	+Si	+LF	2.63678
96h	-Si	-LF	1.10469
96h	-Si	-LF	1.19204
96h	-Si	-LF	1.37936
96h	-Si	+LF	5.67624
96h	-Si	+LF	5.37812
96h	-Si	+LF	6.24771
96h	+Si	-LF	0.988326
96h	+Si	-LF	1.38466
96h	+Si	-LF	1.28448
96h	+Si	+LF	2.46907
96h	+Si	+LF	2.3802
96h	+Si	+LF	2.10075

## Sheet: Soluble protein
LF infestation time	silicon addition	LF infestation	soluble protein content mg/g FW
24h	-Si	-LF	60.73
24h	-Si	-LF	44.63
24h	-Si	-LF	69.03
24h	-Si	+LF	45.82
24h	-Si	+LF	30.31
24h	-Si	+LF	56.87
24h	+Si	-LF	68.06
24h	+Si	-LF	79.21
24h	+Si	-LF	76.09
24h	+Si	+LF	44.35
24h	+Si	+LF	47.62
24h	+Si	+LF	40.44
48h	-Si	-LF	57.93
48h	-Si	-LF	56.27
48h	-Si	-LF	55.59
48h	-Si	+LF	45.89
48h	-Si	+LF	49.02
48h	-Si	+LF	47.13
48h	+Si	-LF	67.92
48h	+Si	-LF	72.98
48h	+Si	-LF	72.11
48h	+Si	+LF	49.05
48h	+Si	+LF	48.41
48h	+Si	+LF	49.62
72h	-Si	-LF	56.1
72h	-Si	-LF	52.57
72h	-Si	-LF	48.91
72h	-Si	+LF	46.4
72h	-Si	+LF	34.32
72h	-Si	+LF	43.21
72h	+Si	-LF	71.6
72h	+Si	-LF	76.05
72h	+Si	-LF	75.83
72h	+Si	+LF	30.35
72h	+Si	+LF	33.01
72h	+Si	+LF	46.43
96h	-Si	-LF	51.62
96h	-Si	-LF	63.98
96h	-Si	-LF	66.18
96h	-Si	+LF	41.29
96h	-Si	+LF	39.82
96h	-Si	+LF	41.24
96h	+Si	-LF	67.66
96h	+Si	-LF	67.72
96h	+Si	-LF	70.16
96h	+Si	+LF	26.48
96h	+Si	+LF	29.48
96h	+Si	+LF	24.76

## Sheet: Silicon cell parameters
0=Si-LF-，1=Si-LF+，2=Si+LF-，3=Si+LF+
Treatment	Rows of silica cells per 1 mm2 leaf area		Treatment	Length of silica cells (μm)	Width of silica cells (μm)		Treatment	Number of silica cells per 1-mm row
0	7		0	1.41	1.24		0	56
0	7		0	1.23	1.24		0	58
0	7		0	1.06	1.24		0	53
0	7		0	1.59	1.59		0	52
0	7		0	1.77	1.94		0	52
0	7		0	1.42	1.77		0	61
0	7		0	1.95	1.41		0	49
0	8		0	1.8	1.41		0	53
0	6		0	1.41	1.25		0	50
0	7		0	1.59	1.59		0	62
1	7		0	1.42	1.24		0	49
1	7		0	1.41	1.06		0	54
1	7		0	0.88	1.24		0	51
1	7		0	1.23	1.06		0	53
1	6		0	1.94	1.24		0	60
1	7		0	1.59	1.06		0	56
1	6		0	1.23	1.41		0	60
1	7		0	1.63	1.76		0	62
1	7		0	0.9	1.6		0	48
1	7		0	1.42	1.24		0	53
2	9		0	1.33	1.5		0	53
2	9		0	1.17	1.33		0	54
2	9		0	1	1.33		0	56
2	9		0	1.18	1.33		0	55
2	9		0	1.17	0.83		0	59
2	9		0	1.33	1.33		0	60
2	9		0	1.17	1.18		0	49
2	8		0	1.17	1		0	56
2	8		0	1.34	1.5		0	55
2	8		0	1.33	1.51		0	51
3	9		0	1.54	1.33		0	56
3	9		0	1.5	1		0	54
3	9		0	1.5	1.17		0	55
3	9		0	1.84	1		0	59
3	9		0	1.33	1.33		0	56
3	10		0	1.33	1.51		0	56
3	9		0	1.01	1.51		0	53
3	9		0	1.34	1.17		0	53
3	8		0	1	1.68		0	58
3	9		0	1.84	1.33		0	57
			0	1.17	1.34		0	57
			0	1.34	1.17		0	58
			0	1	1.17		0	57
			0	1.83	1.33		0	61
			0	1.33	1.17		0	59
			0	1.17	1.17		0	55
			0	1.67	1.17		0	56
			0	1.51	1.33		0	48
			0	1.67	1.33		0	50
			0	1.17	1		0	53
			0	1.54	1		1	50
			0	1.33	1.33		1	53
			0	1.17	1		1	61
			0	1.33	1.67		1	60
			0	1.33	1		1	50
			0	1.33	1.17		1	49
			0	0.83	1.18		1	56
			0	1.33	1.67		1	55
			0	1.67	1.33		1	63
			0	1.5	1.5		1	51
			1	1.35	1.13		1	54
			1	1.33	1		1	60
			1	1.5	1.33		1	61
			1	1.67	1.5		1	56
			1	1.18	1.51		1	50
			1	1.32	1.09		1	56
			1	1.5	1.33		1	54
			1	1.19	1.83		1	62
			1	1	1.5		1	50
			1	1.24	1.33		1	54
			1	1.67	1.5		1	60
			1	1.17	1.17		1	61
			1	1.05	1.33		1	50
			1	1.33	1.34		1	50
			1	1.33	1.33		1	58
			1	1.33	1.67		1	57
			1	1.18	1.67		1	53
			1	1.5	1.54		1	54
			1	1.7	1.27		1	64
			1	1.67	1.5		1	55
			1	1.23	1.59		1	53
			1	1.06	1.41		1	54
			1	1.77	1.41		1	58
			1	1.41	1.42		1	51
			1	1.49	1.41		1	49
			1	1.42	1.24		1	60
			1	1.76	1.41		1	57
			1	1.42	1.59		1	55
			1	1.19	1.23		1	52
			1	1.07	1.59		1	52
			1	1.23	1.24		1	50
			1	1.42	1.14		1	56
			1	1.06	1.41		1	51
			1	1.41	1.59		1	55
			1	1.41	1.6		1	60
			1	1.6	1.42		1	52
			1	1.59	1.24		1	54
			1	1.42	1.09		1	56
			1	1.41	1.06		1	58
			1	1.41	1.06		1	48
			1	1.5	1.33		2	53
			1	1.33	1.5		2	56
			1	1.17	1.51		2	55
			1	1.5	1.5		2	62
			1	1.17	1.5		2	48
			1	1.17	1.09		2	49
			1	0.83	1.5		2	61
			1	1.5	1.67		2	59
			1	1	1.5		2	63
			1	1.18	1.17		2	51
			1	1.83	1		2	54
			1	0.83	1		2	55
			1	1.17	1		2	60
			1	1.17	1.33		2	56
			1	1.17	1.33		2	50
			1	1.67	1.17		2	56
			1	1.83	1.17		2	53
			1	1.67	1.33		2	57
			1	1.5	1.17		2	56
			1	1.83	1.5		2	60
			2	1.41	1.06		2	59
			2	1.23	1.6		2	62
			2	1.59	1.94		2	59
			2	1.41	1.59		2	57
			2	1.6	1.6		2	59
			2	1.23	1.24		2	58
			2	1.15	1.76		2	55
			2	1.41	1.76		2	60
			2	1.41	1.77		2	58
			2	1.23	1.76		2	57
			2	1.23	1.24		2	56
			2	1.42	1.59		2	59
			2	1.59	1.59		2	54
			2	1.59	1.41		2	57
			2	1.06	1.42		2	55
			2	1.36	1.76		2	61
			2	1.23	1.24		2	60
			2	1.23	1.59		2	57
			2	1.76	1.24		2	58
			2	1.41	1.58		2	61
			2	1.33	1.5		2	58
			2	1	1.33		2	62
			2	1.5	1.5		2	54
			2	1.83	1.83		2	56
			2	1.49	1.83		2	58
			2	1.51	1.84		2	60
			2	1.5	1.33		2	55
			2	1.54	1.33		2	59
			2	1.65	1.83		2	60
			2	1.33	1.17		2	59
			2	1.01	1.33		3	53
			2	1.67	1.33		3	55
			2	1.5	1.51		3	56
			2	1.17	1.33		3	62
			2	1.67	1.67		3	53
			2	1.5	1.67		3	63
			2	1	1.5		3	61
			2	1.34	1.17		3	59
			2	1.01	1.5		3	61
			2	1.18	1.33		3	54
			2	1.43	1.74		3	55
			2	1.34	1.58		3	54
			2	1.25	1.42		3	60
			2	1.16	1.58		3	56
			2	1.58	1.42		3	53
			2	1.19	1.59		3	58
			2	1.42	1.26		3	55
			2	1.43	1.89		3	57
			2	1.12	1.58		3	58
			2	1.42	1.74		3	55
			2	1.28	1.26		3	59
			2	1.58	1.11		3	62
			2	1.16	1.42		3	53
			2	1.58	1.11		3	50
			2	1.15	1.26		3	59
			2	1.17	1.58		3	58
			2	1.42	1.27		3	59
			2	1.42	2.05		3	60
			2	1.45	1.43		3	62
			2	1.61	1.58		3	57
			3	1.59	1.42		3	56
			3	1.89	1.43		3	55
			3	1.26	1.26		3	56
			3	1.1	1.59		3	58
			3	0.95	1.43		3	59
			3	1.42	1.11		3	60
			3	1.1	1.42		3	58
			3	1.3	1.26		3	55
			3	1.1	1.26		3	62
			3	1.26	1.59		3	59
			3	1.58	1.43		3	57
			3	1.1	1.58		3	59
			3	1.89	1.42		3	61
			3	1.26	1.42		3	56
			3	1.1	0.95		3	57
			3	1.26	1.26		3	60
			3	1.1	1.26		3	54
			3	1.26	1.58		3	61
			3	1.26	1.11		3	58
			3	1.26	1.74		3	60
			3	1.23	1.59
			3	1.06	1.24
			3	1.28	1.41
			3	0.88	1.59
			3	0.88	1.59
			3	1.23	1.41
			3	1.23	1.24
			3	1.41	1.41
			3	1.59	1.6
			3	1.76	1.76
			3	1.41	1.59
			3	1.41	1.59
			3	1.41	1.41
			3	1.23	1.41
			3	1.23	1.24
			3	1.95	1.59
			3	1.41	1.24
			3	1.59	1.76
			3	1.41	1.77
			3	1.23	1.24
			3	1.23	1.24
			3	1.23	1.59
			3	1.76	1.94
			3	1.6	1.41
			3	1.41	1.76
			3	1.25	1.59
			3	1.41	1.59
			3	1.59	1.94
			3	1.59	1.59
			3	1.59	1.77
			3	1.59	1.95
			3	1.59	1.76
			3	1.23	1.97
			3	1.76	1.59
			3	1.25	1.59
			3	1.23	1.59
			3	1.25	1.24
			3	1.59	1.24
			3	1.25	1.42
			3	1.41	1.41

## Sheet: Silicon content
Treatment	Silicon content mg/g DW
Si-LF-	7.67254
	7.68829
	7.67254
Si-LF+	7.92071
	8.22384
	8.17899
Si+LF-	9.59234
	8.90716
	8.90174
Si+LF+	10.322
	9.85096
	10.4941
